# Supplementary material for: Using Psychometric Testing Procedures for Scale Validity, Reliability, and Invariance Analysis: The PRETIE-Q Portuguese Version
Source: Eur J Investig Health Psychol Educ. 2023 Jun 23;13(7):1158–72. doi: 10.3390/ejihpe13070086 (PMC10378368; doi:10.3390/ejihpe13070086)
Supplement: Supplementary file 1 [file ejihpe-13-00086-s001.zip]

Archive with 1 entries (1 files):
- ejihpe-2408746-SI.pdf
